# Supplementary material for: Clinical Outcomes of Surgery Versus Radiotherapy in Bilsky Grade 3 Metastatic Epidural Spinal Cord Compression
Source: J Clin Med. 2025 Dec 27;15(1):216. doi: 10.3390/jcm15010216 (PMC12786538; doi:10.3390/jcm15010216)
Supplement: Supplementary file 1 [file jcm-15-00216-s001.zip]

Archive with 1 entries (1 files):
- jcm-4007859-supplementary.pdf
